# Supplementary material for: Urban Agriculture as an Alternative Source of Food and Water Security in Today’s Sustainable Cities
Source: Int J Environ Res Public Health. 2022 Nov 24;19(23):15597. doi: 10.3390/ijerph192315597 (PMC9739535; doi:10.3390/ijerph192315597)
Supplement: Supplementary file 1 [file ijerph-19-15597-s001.zip]

Archive with 1 entries (1 files):
- ijerph-2020033-supplementary.pdf
